# Supplementary material for: Resin Use by Stingless Bees: A Review
Source: Insects. 2021 Aug 11;12(8):719. doi: 10.3390/insects12080719 (PMC8397191; doi:10.3390/insects12080719)
Supplement: Supplementary file 1 [file insects-12-00719-s001.zip]

Archive with 2 entries (2 files):
- Resin forager.mov
- __MACOSX/._Resin forager.mov
